# Supplementary material for: Chalcone and Trans-Chalcone Induce Transcriptomic Changes in Caenorhabditis elegans Compatible with a Novel Cumulative Damage Mode of Action
Source: Molecules. 2026 Apr 24;31(9):1411. doi: 10.3390/molecules31091411 (PMC13164716; doi:10.3390/molecules31091411)
Supplement: Supplementary file 1 [file molecules-31-01411-s001.zip]

Archive with 1 entries (1 files):
- molecules-4232951-supplementary.pdf
